# Supplementary material for: What Works When Treating Granulomatous Disease in Genetically Undefined CVID? A Systematic Review
Source: Front Immunol. 2020 Dec 17;11:606389. doi: 10.3389/fimmu.2020.606389 (PMC7773704; doi:10.3389/fimmu.2020.606389)
Supplement: Supplementary file 2 [file DataSheet_2.xlsx]

## Sheet: suplemental table 4
Article	Patient number	male/female	age of diagnosis cvid or age reported in article	granuloma diagnosed before or after cvid diagnosis?	granuloma diagnosed by	granuloma sites involved	treatmentcourse1	treatmentcourse2	treatmentcourse3	anti-granuloma treatment additionally administered (without effect)	Treatment courses with remission	recurance granuloma after stop treatment?
Aghamohammadi (2010)	1	F	27		clinical assesment	skin	IgRT				IgRT	yes
Allaoui (2017)	2	F	63		biopsy lymph node	lung, eye	steroids	anti-mycobacterial therapy		anti-mycobacterial therapy	steroids
Ameratunga (2000)	3	F	3		histological biopsy liver, lung and mediastinal lymph node [also showing sarcoidosis]	lung, liver, LN	steroids with cyclosporin				steroids with cyclosporin	yes
Arraya (2018)	4	F	57	after	biopsy	lung	IgRT with rituximab				IgRT with rituximab
Artac (2009)	5	F	5		ocular examination, biopsy skin leasion	eye, skin	steroids				steroids	no
Askin (2020)	6	M	48		biopsy	lung, LN	IgRT			IgRT
Beaton (2020)	7	F	42	after	HRCT	lung	steroids with rituximab with azathioprine				steroids with rituximab with azathioprine	no
Beaton (2020)	8	F	60	before	biopsy	lung, liver	IgRT with MMF				IgRT with mycophenolate mofetil
Beaton (2020)	9	F	27	after	biopsy	lung, liver	IgRT				IgRT
Benoit (2009)	10	F	17		biopsy, renal	kideny	steroids with rituximab				steroids with rituximab	no
Bonnet (2005)	11	F	28		CT	lung	IgRT				IgRT
Bronsky (1965)/ Fasano (1996)	12	F	35	after	biopsy	LN, skin	steroids	anti-mycobacterial therapy		anti-mycobacterial therapy	steroids
Bucciol (2017)	13	M	3	after	CT	lung	MMF				mycophenolate mofetil
Bucciol (2017)	14	F	14	after	CT	lung	MMF				mycophenolate mofetil
Bucciol (2017)	15	F	2	before (not ver clear)	CT and biopsy	lung	cyclophosphamide	MMF		cyclophosphamide	MMF
Carter (2019)	16	F	72		biopsy, conjunctival/eye	eye	steroids				steroids
Cereser (2019)	17	F	57	before	HRCT, clinical assesment, lung function testing (not completely specified)	lung	rituximab				rituximab	no
Cereser (2019)	18	M	44	same timepoint	HRCT, clinical assesment, lung function testing (not completely specified)	lung	rituximab				rituximab	no
Cereser (2019)	19	F	38	same timepoint	HRCT, clinical assesment, lung function testing (not completely specified)	lung	rituximab				rituximab	no
Chase (2013)	20	F	21		Biopsy	lung	rituximab with azathioprine	steroids		steroids	rituximab with azathioprine	no
Chase (2013)	21	M	18		Biopsy	lung	rituximab with azathioprine				rituximab with azathioprine	no
Chase (2013)	22	M	31		Biopsy	lung	rituximab with azathioprine				rituximab with azathioprine	no
Chase (2013)	23	F	24		Biopsy	lung	rituximab with azathioprine	steroids		steroids	rituximab with azathioprine	no
Chase (2013)	24	F	27		Biopsy	lung	rituximab with azathioprine	steroids		steroids	rituximab with azathioprine	no
Chase (2013)	25	F	43		Biopsy	lung	rituximab with azathioprine	steroids		steroids	rituximab with azathioprine	no
Chase (2013)	26	M	42		Biopsy	lung	rituximab with azathioprine	steroids		steroids	rituximab with azathioprine	no
Cornejo (1999)	27	F	17		clinical assesment, biopsy [skin, liver]	liver, skin	steroids				steroids
Cunningham-Rundles (2005)	28	M	32	after	biopsy	lung	steroids				steroids	yes
Danieli (2016)	29	M	46		biopsy, skin	BM, LN, skin	cyclophosphamide	MMF			cyclophosphamide, mycophenolate mofetil
Davis (1970)/ Fasano (1996)	30	M	36	same timepoint	biopsy	liver, LN	IgRT				IgRT	no
Delèvaux (2002)	31	F	68		biopsy lung, CT	lung	steroids with cyclophosphamide				steroids with cyclophosphamide
Dziadzio (2011)	32	M	29		MRI brain, biopsy brain (leptomeningial)	CNS	steroids with IgRT				steroids with IgRT	yes
Fakhouri (2001)	33	F	28		biopsy, kidney	kideny	steroids				steroids	yes
Fasano (1996)	34	F	55	before	biopsy	lung, LN	steroids with IgRT			steroids with IgRT		yes
Fasano (1996)	35	F	37	before	biopsy	liver, conjunctiva	steroids				steroids	yes
Fasano (1996)	36	M	14	after	biopsy	liver, conjunctiva	steroids				steroids	yes
Fasano (1996)	37	F	21	before	biopsy	liver	steroids				steroids	yes
Fasano (1996)	38	F	27	before	biopsy	LN, spleen	steroids			steroids
Fasano (1996)	39	F	25	before	biopsy	lung, LN	steroids with IgRT			steroids with IgRT
Fasano (1996)	40	F	15	before	biopsy	BM, liver, LN	steroids with IgRT				steroids with IgRT
Fasano (1996)	41	F	12	same timepoint	biopsy	lung, liver, LN	steroids with IgRT				steroids with IgRT
Fernández-Ruiz (2007)	42	F	26		biopsy, liver	lung, liver, LN	steroids				steroids
Franxman (2014)	43	F	4	after	biopsy	skin	infliximab				infliximab	no
Franxman (2014)	44	M	45	after	biopsy	skin	infliximab				infliximab	no
Franxman (2014)	45	F	41	after	biopsy	LN, skin, spleen	infliximab				infliximab	no
Franxman (2014)	46	F	8	before	biopsy	lung, liver, LN, spleen	infliximab				infliximab	no
Franxman (2014)	47	M	16	before	biopsy	lung, LN	infliximab				infliximab	no
Gogstetter (1999)	48	F	32		biopsy, skin	skin	steroids				steroids
Guerrini (2018)	49	F	20		splenectomy	lung, spleen	steroids				steroids
Harsum (2009)	50	F	27	after	clinical assesment and ocular examination	lung , eye, skin	steroids				steroids
Hasegawa (2017)	51	F	42	before	biopsy, lung	lung, eye	IgRT				IgRT
Hatab (2005)	52	M	33	after	biopsy, lymph node	LN	steroids	infliximab		steroids	infliximab
Jolles (2017)	53	F	51	after	splenectomy and lung biopsy	lung, spleen	rituximab with MMF				rituximab with mychophenolate mofetil	no
Leiba (2004)	54	F	41		biopsy, mediastinal lymph node, CT	lung	steroids				steroids	no
Levine (1994)	55	F	42	after	biopsy	skin	cyclosporin				ciclosporin
Levine (1994)	56	F	49	after	biopsy	skin	steroids				steroids
Limsuwat (2018)	57	M	56	after	biopsy, lung (GLILD)	lung	rituximab with azathioprine				rituximab with azathioprine	no
Lin (2006)	58	M	18	after	biopsy, skin	skin	antibiotics,anti-fungaltherapy,steroids,ciclosporin,hydroxychloroquine,interferon-gamma,methotrexate	etanercept		antibiotics, anti-fungal therapy, steroids, ciclosporin, hydroxychloroquine, interferon-gamma, methotrexate	etanercept	no
Lorente-Lavirgen (2012)	59	F	36	after	biopsy,skin	skin	antibiotics with steroids	etanercept		antibiotics with steroids	etanercept	no
Lun (2004)	60	M	60	after	biopsy, skin	skin, liver, LN	steroids				steroids
Maccora (2020)	61	M	9	before	biopsy	lung, LN	steroids	IgRT with methotrexate with hydroxychloroquine			steroids, IgRT with methotrexate with hydroxychloroquine (steroids as monotherapy)	no
Malbrán (2010)	62	F	62	after	biopsy, vocal cord and skin	skin, eye, vocal cords	steroids	infliximab			steroids, infliximab (both monotherapy)	yes
Manson (2012)	63	F	34	before	biopsy, bone marrow	BM, skin	steroids				steroids
Meyer (2005)	64	M	47	before	biopsy, skin and kideny	kideny, skin	steroids				steroids
Mike (1991)	65	F	55	after	biopsy	intestinal	IgRT			IgRT
Mike (1991)	66	F	35	unclear	biopsy	intestinal	IgRT			IgRT
Mike (1991)	67	F	46	after	biopsy	intestinal	IgRT			IgRT
Mitra (2005)	68	M	66	after	biopsy	skin	steroids with azathioprine	steroids with anti-mycobacterial therapy		steroids with anti-mycobacterial therapy	steroids with azathioprine	yes
Modrzewska (2009)	69	F	33	before	biopsy, lung	lung	IgRT				IgRT
Ng (2019)	70	F	33	before	biopsy, lung	lung	rituximab				rituximab
Ng (2019)	71	M	36	after	biopsy, lung	lung	rituximab with azathioprine	rituximab		rituximab with azathioprine	rituximab
Oltra (2011) Pasquet (2012)	72	F	53		ocular examination	eye	steroids				steroids
Oltra (2011) Pasquet (2012)	73	F	53		ocular examination	eye, multi organ involvement	steroids with infliximab			steroids with infliximab
Pasquet (2012)	74	M	34	before	biopsy lung (showing sarcoidosis), ocular examination	lung, eye	steroids with IgRT				steroids with IgRT
Pasquet (2012)	75	F	33	before	not clear, possibly based on ocular examination with later diagnosis of CVID	eye	steroids				steroids
Pasquet (2012)	76	M	17	before	ocular examination	eye	steroids with IgRT				steroids with IgRT	no
Pasquet (2012)	77	F	24	before	ocular examination	eye	steroids with methotrexate				steroids with methotrexate	no
Pathria (2016)	78	F	61	same time point	biopsy, lung	lung	rituximab with azathioprine				rituximab with azathioprine	no
Pujol (1999)	79	M	64	after	biopsy, skin	skin	IgRT				IgRT
Sacco (1996)	80	F	6	before	biopsy	lung, LN	steroids with azathioprine				steroids with azathioprine
Saldaña-Dueñas (2016)	81	F	50	after	biopsy, small bowl	intestinal	steroids	infliximab	adalimumab	steroids, adalimumab	infliximab
Shih (2019)	82	F	middel aged	before	biopsy, lung	lung	rituximab with azathioprine				rituximab with azathioprine
Smith (2001)	83	M	21	before	biopsy, skin	skin	etanercept				etanercept
Spickett (1996)	84	F	40	after	biopsy, liver and spleenectomy	lung, liver, spleen	steroids				steroids
Sutor (2000)	85	F	19	after	biopsy, lymph node	lung, liver, LN	steroids				steroids	yes
Tashtoush (2018)	86	F	55	same time point	biopsy, lung	lung	steroids with IgRT	IgRT with MMF			IgRT with steroids, IgRT with MMF	no
Tessarin (2019)	87	F	37	after	biopsy	lung	rituximab				rituximab
Thatayatikom (2005)	88	M	22	after	biopsy, lung and liver	lung, liver	steroids with IgRT with anti-mycrobacterial therapy	IgRT with infliximab	steroids with IgRT	steroids with IgRT with anti-mycrobacterial therapy	IgRT with infliximab, steroids with IgRT (steoirds as maintanance)	yes
Tillman (2019)	89	F	13	after	biopsy, lung	lung	rituximab with azathioprine				rituximab with azathioprine	no
Torrelo (1995)	90	M	9	after	biopsy, skin	skin	steroids				steroids	yes
Viallard (2002)	91	F	31	after	biopsy	LN, intestinal	INF-alpha with anti-mycobacterial therapy				IFN-alpha with anti-mycobacterial therapy
Vitale (2015)	92	M	17	after	biopsy, lung, MRI brain	lung	steroids with rituximab with azathioprine				steroids with rituximab with azathioprine
Wang (2014)	93	M	18	after	biopsy, skin	skin	steroids with IgRT				steroids with IgRT	no
Wislez (2000)	94	F	68	after	biopsy, lung	lung	steroids	anti-mycobacterial therapy		anti-mycobacterial therapy	steroids	yes
Ziegler (1997)	95	M	37	after	biopsy	skin	steroids				steroids
		95
